# Supplementary material for: Pleasant body odours, but not genetic similarity, influence trustworthiness in a modified trust game
Source: Sci Rep. 2020 Feb 25;10:3388. doi: 10.1038/s41598-020-60407-6 (PMC7042344; doi:10.1038/s41598-020-60407-6)
Supplement: Supplementary file 2 — Dataset 1. [file 41598_2020_60407_MOESM2_ESM.xlsx]

## Sheet: Lobmaier_data_BodyOdourTrust
RaterID	Odour1_dissimilar	Odour2_similar	Game	Round_num	Dissimilar_AmountGiven	Similar_AmountGiven	Pleasantness_Disimilar	Intensity_Dissimilar	Pleasantness_Similar	Intensity_Similar	Diff_AmountGiven(Sim-Dis)	Diff_Pleasantness(Sim-Diss)	Diff_Intensity(Sim-Diss)	SimilarityIndex_Odour1dissimilar	SimilarityIndex_Odour2similar	Diff_Similarity(Sim-Dis)
407675	MD015	MD024	AG	1	5	2	0.421301	0.199895	0.707765	0.63851	-3	0.286464	0.438615	0	6	6
407675	MD008	MD010	AG	2	6	1	0.799056	0.106506	0.145331	0.76128	-5	-0.653725	0.654774	0	7	7
407676	MD028	MD002	AG	1	7	0			0.707765	0.551417	-7			0	7	7
407676	MD029	MD019	AG	2	7	0	0.649003	0.51574	0.661595	0.270199	-7	0.0125918	-0.24554	0	6	6
407677	MD015	MD003	AG	1	3	4	1	0.30063	0.195698	0.812697	1	-0.804302	0.512067	0	6	6
407677	MD008	MD029	AG	2.2	2	5	0.51469	0	0.51469	0.00262329	3	0	0.00262329	0	5	5
407678	MD028	MD024	AG	1	3	4			0.603882	0.0529906	1			1	7	6
407678	MD016	MD010	AG	2	5	2	0.0855194	0.195698	0.451731	0.449633	-3	0.366212	0.253935	2	6	4
407681	MD008	MD027	AG	1	4	3	0.535677	0.322665	0.509444	0.440189	-1	-0.0262329	0.117524	0	6	6
407681	MD013	MD010	AG	2	6	1	0.62277	0.416055	0.524134	0.402413	-5	-0.0986359	-0.0136411	3	8	5
407683	MD013	MD014	AG	1	3	4	0.773872	0.167366	0.646905	0.462225	1	-0.126967	0.294858	1	7	6
407683	MD008	MD019	AG	2.2	3	4	0.692025	0.365687	0.825289	0.182057	1	0.133263	-0.183631	1	6	5
407777	MD010	MD025	AG	1										0	5	5
407777	MD016	MD018	AG	2										0	5	5
407778	MD011	MD010	AG	1	6	1	0.355194	0.349948	0.0834208	0.601784	-5	-0.271773	0.251836	2	7	5
407778	MD013	MD003	AG	2	6	1	0.528332	0.349948	0.108604	0.187303	-5	-0.419727	-0.162644	1	6	5
407779	MD013	MD027	AG	1	5	2			0.206191	0.356243	-3			0	7	7
407779	MD029	MD009	AG	2.2	4	3			0.620672	0.297482	-1			0	7	7
407780	MD005	MD016	AG	1	4	3	0.496852	0.567156	0.634313	0.113851	-1	0.137461	-0.453305	0	7	7
407780	MD024	MD003	AG	2	2	5	0.0383001	0.867261	0.642707	0.262854	3	0.604407	-0.604407	1	8	7
407781	MD028	MD027	AG	1	3	4	0.549318	0.240818	0.517838	0.113851	1	-0.0314795	-0.126967	1	6	5
407781	MD013	MD009	AG	2	6	1	0.681532	0.186254	0.394019	0.619622	-5	-0.287513	0.433368	1	6	5
407782	MD026	MD012	AG	1	3	4	0.43809	0.573452	0.713012	0.322665	1	0.274921	-0.250787	1	7	6
407782	MD027	MD018	AG	2.2	3	4	0.785414	0.707765	0.196747	0.754984	1	-0.588667	0.0472193	1	8	7
407783	MD026	MD012	AG	1	0	7	0.230325	0.535677	0.877754	0.267051	7	0.647429	-0.268625	2	5	3
407783	MD008	MD003	AG	2	0	7	0.270199	0.313221	0.724554	0.437041	7	0.454355	0.12382	1	10	9
407784	MD003	MD024	AG	1	6	1			0.0393494	0.933368	-5			1	4	3
407784	MD026	MD013	AG	2	3	4	0.496852	0.459077	0.591291	0.30063	1	0.0944386	-0.158447	0	4	4
407785	MD015	MD012	AG	1	6	1	0.768625	0.302728	0.70042	0.62277	-5	-0.0682057	0.320042	0	7	7
407785	MD018	MD008	AG	2.2	3	4	0.905037	0.203043	0.631165	0.512592	1	-0.273872	0.309549	1	5	4
407787	MD028	MD025	AG	1	1	6	0.570304	0.263903	0.477964	0.419203	5	-0.09234	0.155299	0	5	5
407787	MD016	MD007	AG	2	2	5	0.659496	0.358342	0.584995	0.3468	3	-0.0745016	-0.0115425	1	4	3
407788	MD013	MD025	AG	1	5	2	0.642707	0.599685	0.45383	0.172613	-3	-0.188877	-0.427072	0	7	7
407788	MD018	MD002	AG	2	3	4	0.240818	0.716159	0.0194124	0.887198	1	-0.221406	0.171039	0	7	7
407789	MD029	MD007	AG	1	3	4	0.43809	0.473767	0.526233	0.51574	1	0.0881427	0.0419727	2	7	5
407789	MD016	MD012	AG	2.2	1	6	0.276495	0.506296	0.757083	0.527282	5	0.480588	0.0209864	2	8	6
407791	MD008	MD009	AG	1	4	3	0.494753	0.359391	0.397167	0.580797	-1	-0.0975866	0.221406	1	4	3
407791	MD014	MD025	AG	2	3	4	0.29958	0.527282	0.588143	0.410808	1	0.288562	-0.116474	1	3	2
407792	MD015	MD019	AG	1	3	4			0.532529	0.270199	1			0	4	4
407792	MD024	MD023	AG	2	2	5	0.532529	0.575551	0.786464	0.572403	3	0.253935	-0.00314795	2	5	3
407793	MD028	MD021	AG	1	2	5	0.245016	0.605981	0.547219	0.123295	3	0.302204	-0.482686	1	7	6
407793	MD013	MD019	AG	2.2	3	4	0.624869	0.532529	0.913431	0.540923	1	0.288562	0.00839454	1	7	6
407797	MD012	MD019	AG	1	4	3			0.743442	0.664743	-1			3	6	3
407797	MD009	MD006	AG	2	4	3	0.60808	0.60808	0.80745	0.738195	-1	0.19937	0.130115	3	7	4
407798	MD003	MD006	AG	1	4	3	0.263903	0.71511	0.339454	0.652151	-1	0.0755509	-0.0629591	2	8	6
407798	MD023	MD018	AG	2	1	6	0.155824	0.760231	0.79171	0.817943	5	0.635887	0.0577125	3	8	5
407799	MD021	MD006	AG	1	0	7	0.267051	0.487408	0.666842	0.665792	7	0.39979	0.178384	1	4	3
407799	MD008	MD026	AG	2.2	5	2	0.593389	0.33106	0.503148	0.0928646	-3	-0.0902413	-0.238195	1	7	6
407800	MD026	MD021	AG	1	3	4	0.73085	0.0152151	0.759182	0.104407	1	0.0283316	0.089192	1	7	6
407800	MD009	MD018	AG	2	0	7	0.104407	0.922875	0.886149	0.841028	7	0.781742	-0.0818468	1	7	6
407810	MD023	MD010	AG	1	4	3	0.813746	0.656348	0.419203	0.569255	-1	-0.394544	-0.0870934	3	8	5
407810	MD011	MD003	AG	2	5	2	0.678384	0.410808	0.445435	0.509444	-3	-0.232949	0.0986359	3	7	4
407811	MD026	MD021	AG	1	4	3	0.53043	0.294334	0.247114	0.163169	-1	-0.283316	-0.131165	2	7	5
407811	MD013	MD019	AG	2.2	4	3	0.545121	0.620672	0.655299	0.639559	-1	0.110178	0.0188877	2	6	4
407812	MD028	MD005	AG	1	1	6	0.825289	0.279643	0.547219	0.216684	5	-0.278069	-0.0629591	0	7	7
407812	MD010	MD002	AG	2	6	1	0.227177	0.615425	0.83893	0.245016	-5	0.611752	-0.370409	1	8	7
407813	MD010	MD006	AG	1	3	4	0.431794	0.432844	0.635362	0.102308	1	0.203568	-0.330535	0	4	4
407813	MD013	MD018	AG	2	4	3	0.665792	0.0970619	0.878804	0.101259	-1	0.213012	0.00419727	0	6	6
407814	MD010	MD018	AG	1	0	7	0.48426	0.437041	0.545121	0.218783	7	0.0608604	-0.218258	0	4	4
407814	MD028	MD007	AG	2.2	3	4	0.272298	0.409759	0.416055	0.355194	1	0.143757	-0.0545645	0	5	5
407815	MD015	MD023	AG	1										0	5	5
407815	MD007	MD010	AG	2										1	6	5
407816	MD013	MD025	AG	1	4	3	0.386674	0.578699	0.741343	0.370934	-1	0.354669	-0.207765	1	6	5
407816	MD006	MD014	AG	2	1	6	0.153725	0.765477	0.683631	0.709864	5	0.529906	-0.0556139	1	7	6
407817	MD026	MD019	AG	1	3	4	0.599685	0.267051	0.605981	0.437041	1	0.00629591	0.16999	1	6	5
407817	MD013	MD003	AG	2.2	2	5	0.121196	0.68468	0.380378	0.602833	3	0.259182	-0.0818468	1	5	4
407818	MD028	MD025	AG	1	3	4	0.73085	0.569255	0.617524	0.556663	1	-0.113326	-0.0125918	0	8	8
407818	MD013	MD002	AG	2	4	3	0.504197	0.0739769	0.496852	0.0466946	-1	-0.00734523	-0.0272823	1	10	9
407819	MD013	MD019	AG	1	2	5	0.714061	0.36149	0.799056	0.599685	3	0.0849948	0.238195	0	5	5
407819	MD026	MD006	AG	2	3	4	0.595488	0.152676	0.510493	0.234523	1	-0.0849948	0.0818468	0	6	6
407820	MD003	MD008	AG	1	2	5	0.502099	0.270199	0.562959	0.198846	3	0.0608604	-0.0713536	0	7	7
407820	MD029	MD007	AG	2.2	5	2	0.709864	0.298531	0.728751	0.270199	-3	0.0188877	-0.0283316	0	6	6
407821	MD026	MD008	AG	1	4	3	0.235572	0.342602	0.363589	0.611228	-1	0.128017	0.268625	2	5	3
407821	MD029	MD021	AG	2	2	5	0.661595	0.452781	0.559811	0.19255	3	-0.101784	-0.260231	0	4	4
407822	MD013	MD005	AG	1	5	2	0.908185	0.167366	0.455929	0.662644	-3	-0.452256	0.495278	0	4	4
407822	MD028	MD006	AG	2	4	3	0.836831	0.0393494	0.364638	0.327912	-1	-0.472193	0.288562	0	5	5
407823	MD002	MD013	AG	1	3	4	0.922875	0.243966	0.857817	0.124344	1	-0.0650577	-0.119622	1	7	6
407823	MD015	MD010	AG	2.2	4	3	0.763379	0.0865687	0.71511	0.334208	-1	-0.0482686	0.247639	0	8	8
407826	MD029	MD006	AG	1	5	2	0.490556	0.0131165	0.355194	0.124344	-3	-0.135362	0.111228	0	7	7
407826	MD010	MD015	AG	2	6	1	0.365687	0.39297	0.574502	0.0802728	-5	0.208814	-0.312697	0	4	4
407827	MD014	MD008	AG	1	3	4	0.504197	0.658447	0.492655	0.194648	1	-0.0115425	-0.463799	1	6	5
407827	MD003	MD024	AG	2	6	1				0.723505	-5			1	7	6
407828	MD021	MD007	AG	1	4	3	0.749738	0.492655	0.639559	0.129591	-1	-0.110178	-0.363064	2	5	3
407828	MD014	MD015	AG	2.2	4	3	0.711962	0.536726	0.677335	0.449633	-1	-0.0346275	-0.0870934	2	5	3
407829	MD029	MD002	AG	1	4	3	0.532529	0.386674	0.545121	0.104407	-1	0.0125918	-0.282267	0	11	11
407829	MD028	MD019	AG	2	2	5	0.548269	0.248164	0.242917	0.46852	3	-0.305352	0.220357	0	6	6
407830	MD002	MD010	AG	1	4	3	0.694124	0.336306	0.113851	0.852571	-1	-0.580273	0.516264	1	6	5
407830	MD006	MD024	AG	2	2	5	0.285939	0.587093	0.373033	0.65425	3	0.0870934	0.0671563	1	4	3
407833	MD015	MD012	AG	1	5	2	0.821091	0.506296	0.617524	0.709864	-3	-0.203568	0.203568	0	7	7
407833	MD002	MD010	AG	2.2	7	0	0.877754	0.492655	0.0110178	0.97639	-7	-0.866737	0.483736	1	6	5
407834	MD011	MD003	AG	1	4	3			0.343652	0.680483	-1			1	6	5
407834	MD026	MD018	AG	2	3	4	0.555614	0.0110178	0.759182	0.354145	1	0.203568	0.343127	1	5	4
407839	MD013	MD002	AG	1	4	3	0.595488	0.127492	0.510493	0.0257083	-1	-0.0849948	-0.101784	2	5	3
407839	MD010	MD005	AG	2	4	3	0.279643	0.536726	0.103358	0.575551	-1	-0.176285	0.0388248	2	4	2
407843	MD013	MD002	AG	1	4	3	0.635362	0.0823715	0.434942	0.104407	-1	-0.20042	0.0220357	1	8	7
407843	MD028	MD027	AG	2.2	4	3	0.680483	0.0173137	0.519937	0.090766	-1	-0.160546	0.0734523	1	7	6
407845	MD015	MD010	AG	1	4	3	0.588143	0.172613	0.274397	0.671039	-1	-0.313746	0.498426	1	6	5
407845	MD027	MD012	AG	2	5	2	0.716159	0.707765	0.327912	0.650052	-3	-0.388248	-0.0577125	2	8	6
407846	MD007	MD014	AG	1	3	4	0.656348	0.588143	0.894544	0.090766	1	0.238195	-0.497377	2	7	5
407846	MD028	MD002	AG	2	1	6	0.121196	0.794858	0.817943	0.588143	5	0.696747	-0.206716	1	7	6
407848	MD025	MD026	AG	1	3	4	0.652151	0.087618	0.121196	0.60703	1	-0.530955	0.519412	0	7	7
407848	MD008	MD013	AG	2.2	5	2	0.516789	0.463274	0.677335	0.51574	-3	0.160546	0.0524659	0	6	6
407856	MD002	MD016	AG	1	5	2			0.720357	0.25341	-3			1	8	7
407856	MD014	MD011	AG	2	2	5	0.779119	0.128541	0.870409	0.0330535	3	0.0912907	-0.0954879	2	7	5
407857	MD003	MD025	AG	1	3	4	0.278594	0.543022	0.635362	0.449633	1	0.356768	-0.0933893	0	8	8
407857	MD013	MD005	AG	2	5	2	0.731899	0.599685	0.624869	0.497901	-3	-0.10703	-0.101784	0	9	9
407858	MD028	MD003	AG	1	3	4	0.749738	0.229276	0.410808	0.683631	1	-0.33893	0.454355	1	7	6
407858	MD013	MD024	AG	2.2	7	0	0.832634	0.384575	0.545121	0.451731	-7	-0.287513	0.0671563	1	6	5
407867	MD021	MD026	AG	1	5	2	0.510493	0.196747	0.493704	0.113851	-3	-0.0167891	-0.0828961	1	8	7
407867	MD015	MD013	AG	2	6	1	0.613326	0.198846	0.659496	0.371983	-5	0.04617	0.173137	0	9	9
407868	MD010	MD025	AG	1	3	4	0.214586	0.419203	0.948059	0.228227	1	0.733473	-0.190976	2	8	6
407868	MD013	MD002	AG	2	4	3	0.973242	0.129591			-1			0	8	8
407870	MD009	MD003	AG	1	2	5	0.380378	0.781217	0.656348	0.231375	3	0.275971	-0.549843	1	6	5
407870	MD025	MD021	AG	2.2	2	5	0.736097	0.66999	0.619622	0.131689	3	-0.116474	-0.5383	1	6	5
407878	MD015	MD029	AG	1	1	6	0.288038	0.105456	0.813746	0.0414481	5	0.525708	-0.0640084	0	8	8
407878	MD002	MD013	AG	2	3	4	0.779119	0.137985	0.790661	0.333158	1	0.0115425	0.195173	0	6	6
407886	MD028	MD009	AG	1										1	7	6
407886	MD013	MD011	AG	2										1	7	6
407887	MD028	MD027	AG	1	3	4	0.637461	0.46852	0.928122	0.0309549	1	0.290661	-0.437566	0	6	6
407887	MD018	MD009	AG	2.2	7	0	0.964848	0.409759	0.0320042	0.796957	-7	-0.932844	0.387198	0	7	7
407888	MD012	MD015	AG	1	2	5	0.843127	0.726653	0.487408	0.612277	3	-0.355719	-0.114376	2	6	4
407888	MD025	MD006	AG	2	5	2	0.744491	0.199895	0.109654	0.325813	-3	-0.634837	0.125918	2	10	8
407889	MD014	MD023	AG	1	5	2	0.893494	0.23872	0.430745	0.927072	-3	-0.462749	0.688353	2	6	4
407889	MD021	MD025	AG	2	3	4	0.30063	0.651102	0.277545	0.540923	1	-0.023085	-0.110178	2	4	2
407894	MD028	MD027	AG	1	2	5	0.496852	0.504197	0.522036	0.13064	3	0.0251836	-0.373557	1	7	6
407894	MD006	MD011	AG	2.2	0	7	0.00996852	0.760231	0.736097	0.335257	7	0.726128	-0.424974	1	6	5
407895	MD029	MD002	AG	1	4	3	0.767576	0.0362015	0.751836	0.226128	-1	-0.0157398	0.189927	0	10	10
407895	MD013	MD025	AG	2	2	5	0.424449	0.323715			3			0	8	8
407900	MD015	MD029	AG	1	4	3	0.494753	0.226128	0.429696	0.292235	-1	-0.0650577	0.066107	0	5	5
407900	MD021	MD026	AG	2	3	4	0.616474	0.175761	0.558762	0.119098	1	-0.0577125	-0.0566632	1	12	11
501609	MD018	MD027	AG	1	5	2	0.708814	0.70042	0.564008	0.233473	-3	-0.144806	-0.466946	1	5	4
501609	MD028	MD010	AG	2.2	5	2	0.675236	0.164218	0.270199	0.625918	-3	-0.405037	0.4617	1	4	3
501610	MD028	MD006	AG	1	3	4	0.583945	0.374082	0.708814	0.827387	1	0.124869	0.453305	0	4	4
501610	MD010	MD019	AG	2	4	3	0.270199	0.887198	0.645855	0.349948	-1	0.375656	-0.537251	0	5	5
501611	MD009	MD018	AG	1	2	5	0.536726	0.545121	0.733998	0.46852	3	0.197272	-0.0766002	2	6	4
501611	MD025	MD006	AG	2	2	5	0.505247	0.400315	0.752886	0.743442	3	0.247639	0.343127	1	10	9
501617	MD010	MD014	AG	1	2	5	0.172613	0.769675	0.66894	0.508395	3	0.496327	-0.26128	0	6	6
501617	MD013	MD019	AG	2.2	4	3	0.693075	0.194648	0.698321	0.158972	-1	0.00524659	-0.0356768	1	5	4
501618	MD025	MD006	AG	1	5	2			0.544071	0.398216	-3			1	5	4
501618	MD009	MD019	AG	2	0	7	0.633263	0.650052	0.629066	0.112802	7	-0.00419727	-0.537251	1	6	5
501620	MD028	MD002	AG	1	6	1	0.723505	0.177859	0.587093	0.267051	-5	-0.136411	0.089192	0	3	3
501620	MD013	MD014	AG	2	5	2	0.6532	0.158972	0.666842	0.261805	-3	0.0136411	0.102833	0	3	3
501622	MD008	MD029	AG	1	4	3	0.383526	0.199895	0.512592	0.0802728	-1	0.129066	-0.119622	0	5	5
501622	MD005	MD023	AG	2.2	5	2	0.455929	0.517838	0.672088	0.74554	-3	0.216159	0.227702	0	4	4
501624	MD013	MD005	AG	1	4	3	0.68468	0.186254	0.692025	0.5766	-1	0.00734523	0.390346	0	7	7
501624	MD010	MD002	AG	2	4	3	0.664743	0.805352	0.686779	0.584995	-1	0.0220357	-0.220357	1	8	7
501626	MD011	MD018	AG	1	4	3	0.26915	0.190451	0.62382	0.428646	-1	0.354669	0.238195	2	5	3
501626	MD028	MD023	AG	2	2	5			0.793809	0.487408	3			1	6	5
501632	MD028	MD026	AG	1	4	3	0.494753	0.373033	0.412907	0.290136	-1	-0.0818468	-0.0828961	0	4	4
501632	MD009	MD019	AG	2.2	4	3	0.40766	0.637461	0.456978	0.106506	-1	0.0493179	-0.530955	2	5	3
501635	MD028	MD012	AG	1	1	6	0.728751	0.662644	0.664743	0.722455	5	-0.0640084	0.0598111	1	6	5
501635	MD015	MD008	AG	2	1	6	0.293284	0.860965	0.752886	0.738195	5	0.459601	-0.12277	2	6	4
501637	MD008	MD003	AG	1	4	3			0.568206	0.307975	-1			1	6	5
501637	MD007	MD016	AG	2	4	3	0.34575	0.426548	0.624869	0.239769	-1	0.279119	-0.186779	1	6	5
501640	MD013	MD026	AG	1	6	1	0.741343	0.22298	0.446485	0.313221	-5	-0.294858	0.0902413	0	5	5
501640	MD028	MD024	AG	2.2	4	3	0.235572	0.674187	0.413956	0.575551	-1	0.178384	-0.0986359	0	5	5
501645	MD003	MD023	AG	1	0	7	0.1149	0.314271	0.770724	0.782267	7	0.655824	0.467996	0	5	5
501645	MD010	MD005	AG	2	5	2	0.294334	0.34575	0.212487	0.116999	-3	-0.0818468	-0.228751	0	6	6
501646	MD009	MD023	AG	1	1	6	0.873557	0.156873	0.757083	0.711962	5	-0.116474	0.555089	1	7	6
501646	MD011	MD018	AG	2	0	7	0.364638	0.102308	0.570304	0.666842	7	0.205666	0.564533	1	7	6
501649	MD015	MD029	AG	1	5	2	0.597587	0.519937	0.645855	0.221931	-3	0.0482686	-0.298006	0	6	6
501649	MD028	MD023	AG	2.2	1	6	0.239769	0.591291	0.790661	0.758132	5	0.550892	0.166842	1	4	3
501651	MD007	MD012	AG	1	3	4	0.183106	0.737146	0.681532	0.336306	1	0.498426	-0.400839	2	6	4
501651	MD014	MD010	AG	2	5	2			0.528332	0.364638	-3			3	8	5
501653	MD010	MD023	AG	1										0	5	5
501653	MD009	MD021	AG	2										1	4	3
501655	MD029	MD024	AG	1	6	1	0.870409	0.246065	0.087618	0.463274	-5	-0.782791	0.217209	3	8	5
501655	MD021	MD006	AG	2.2	3	4	0.614376	0.199895	0.806401	0.174711	1	0.192025	-0.0251836	3	7	4
501702	MD028	MD019	AG	1	7	0	0.990031	0.0120672	0.933368	0.0372508	-7	-0.0566632	0.0251836	1	8	7
501702	MD029	MD008	AG	2	0	7	0.498951	0.14638	0.397167	0.0236097	7	-0.101784	-0.12277	2	7	5
501703	MD014	MD025	AG	1										1	4	3
501703	MD006	MD023	AG	2										1	4	3
501706	MD029	MD002	AG	1	3	4	0.529381	0.371983	0.649003	0.503148	1	0.119622	0.131165	0	6	6
501706	MD013	MD009	AG	2.2	2	5	0.549318	0.341553	0.687828	0.636411	3	0.13851	0.294858	0	5	5
501709	MD028	MD006	AG	1	4	3	0.635362	0.0288562	0.39192	0.60808	-1	-0.243442	0.579224	1	7	6
501709	MD011	MD021	AG	2	5	2	0.817943	0.661595	0.635362	0.199895	-3	-0.182581	-0.4617	1	7	6
501710	MD013	MD006	AG	1	4	3	0.640609	0.168416	0.682581	0.707765	-1	0.0419727	0.539349	1	5	4
501710	MD025	MD014	AG	2	5	2	0.637461	0.46957	0.522036	0.488458	-3	-0.115425	0.0188877	1	5	4
501711	MD018	MD005	AG	1	5	2	0.752886	0.698321	0.395068	0.631165	-3	-0.357817	-0.0671563	2	6	4
501711	MD013	MD002	AG	2.2	4	3	0.60703	0.264953	0.567156	0.227177	-1	-0.0398741	-0.0377754	1	7	6
501712	MD002	MD003	AG	1	3	4	0.818993	0.502099	0.13064	0.717209	1	-0.688353	0.21511	1	5	4
501712	MD028	MD012	AG	2	2	5	0.502099	0.0236097	0.704617	0.846275	3	0.202518	0.822665	2	7	5
501715	MD026	MD002	AG	1	4	3	0.502099	0.205142	0.788562	0.205142	-1	0.286464	0	0	5	5
501715	MD010	MD006	AG	2	0	7	0.729801	0.544071	0.9617	0.322665	7	0.231899	-0.221406	0	4	4
501716	MD007	MD012	AG	1	2	5	0.51574	0.3468	0.679433	0.625918	3	0.163694	0.279119	1	4	3
501716	MD015	MD029	AG	2.2	4	3	0.602833	0.188353	0.583945	0.259706	-1	-0.0188877	0.0713536	0	5	5
501718	MD015	MD012	AG	1	1	6	0.528332	0.609129	0.639559	0.748688	5	0.111228	0.139559	2	7	5
501718	MD027	MD008	AG	2	5	2	0.517838	0.273347	0.543022	0.549318	-3	0.0251836	0.275971	2	6	4
501720	MD006	MD011	AG	1	4	3	0.395068	0.278594	0.296432	0.228227	-1	-0.0986359	-0.0503673	1	8	7
501720	MD015	MD009	AG	2	3	4	0.474816	0	0.337356	0.233473	1	-0.137461	0.233473	1	8	7
407675	MD015	MD010	TG	1	4	3	0.421301	0.199895	0.145331	0.76128	-1	-0.275971	0.561385	0	7	7
407675	MD008	MD024	TG	2	6	1	0.799056	0.106506	0.707765	0.63851	-5	-0.0912907	0.532004	0	6	6
407676	MD028	MD019	TG	1	7	0			0.661595	0.270199	-7			0	6	6
407676	MD029	MD002	TG	2	0	7	0.649003	0.51574	0.707765	0.551417	7	0.0587618	0.0356768	0	7	7
407677	MD008	MD003	TG	1	2	5	0.51469	0	0.195698	0.812697	3	-0.318993	0.812697	0	6	6
407677	MD015	MD029	TG	2.2	4	3	1	0.30063	0.51469	0.00262329	-1	-0.48531	-0.298006	0	5	5
407678	MD028	MD010	TG	1	3	4			0.451731	0.449633	1			1	6	5
407678	MD016	MD024	TG	2	2	5	0.0855194	0.195698	0.603882	0.0529906	3	0.518363	-0.142707	2	7	5
407681	MD013	MD027	TG	1	3	4	0.62277	0.416055	0.509444	0.440189	1	-0.113326	0.0241343	3	6	3
407681	MD008	MD010	TG	2	6	1	0.535677	0.322665	0.524134	0.402413	-5	-0.0115425	0.0797482	0	8	8
407683	MD008	MD014	TG	1	4	3	0.692025	0.365687	0.646905	0.462225	-1	-0.0451207	0.0965373	1	7	6
407683	MD013	MD019	TG	2.2	4	3	0.773872	0.167366	0.825289	0.182057	-1	0.0514166	0.0146905	1	6	5
407777	MD016	MD025	TG	1										0	5	5
407777	MD010	MD018	TG	2										0	5	5
407778	MD013	MD010	TG	1	7	0	0.528332	0.349948	0.0834208	0.601784	7	0.444911	-0.251836	1	7	6
407778	MD011	MD003	TG	2	6	1	0.355194	0.349948	0.108604	0.187303	5	0.24659	0.162644	2	6	4
407779	MD013	MD009	TG	1	5	2			0.620672	0.297482	3			0	7	7
407779	MD029	MD027	TG	2.2	3	4			0.206191	0.356243	-1			0	7	7
407780	MD005	MD003	TG	1	2	5	0.496852	0.567156	0.642707	0.262854	-3	-0.145855	0.304302	0	8	8
407780	MD024	MD016	TG	2	1	6	0.0383001	0.867261	0.634313	0.113851	-5	-0.596013	0.75341	1	7	6
407781	MD028	MD009	TG	1	5	2	0.549318	0.240818	0.394019	0.619622	3	0.155299	-0.378804	1	6	5
407781	MD013	MD027	TG	2	4	3	0.681532	0.186254	0.517838	0.113851	1	0.163694	0.0724029	1	6	5
407782	MD027	MD012	TG	1	3	4	0.785414	0.707765	0.713012	0.322665	-1	0.0724029	0.3851	1	7	6
407782	MD026	MD018	TG	2.2	5	2	0.43809	0.573452	0.196747	0.754984	3	0.241343	-0.181532	1	8	7
407783	MD008	MD012	TG	1	0	7	0.270199	0.313221	0.877754	0.267051	-7	-0.607555	0.04617	1	5	4
407783	MD026	MD003	TG	2	0	7	0.230325	0.535677	0.724554	0.437041	-7	-0.494229	0.0986359	2	10	8
407784	MD026	MD024	TG	1	6	1	0.496852	0.459077	0.0393494	0.933368	5	0.457503	-0.474292	0	4	4
407784	MD003	MD013	TG	2	4	3			0.591291	0.30063	1			1	4	3
407785	MD018	MD012	TG	1	2	5	0.905037	0.203043	0.70042	0.62277	-3	0.204617	-0.419727	1	7	6
407785	MD015	MD008	TG	2.2	4	3	0.768625	0.302728	0.631165	0.512592	1	0.137461	-0.209864	0	5	5
407787	MD016	MD025	TG	1	2	5	0.659496	0.358342	0.477964	0.419203	-3	0.181532	-0.0608604	1	5	4
407787	MD028	MD007	TG	2	4	3	0.570304	0.263903	0.584995	0.3468	1	-0.0146905	-0.0828961	0	4	4
407788	MD013	MD002	TG	1	7	0	0.642707	0.599685	0.0194124	0.887198	7	0.623295	-0.287513	0	7	7
407788	MD018	MD025	TG	2	0	7	0.240818	0.716159	0.45383	0.172613	-7	-0.213012	0.543547	0	7	7
407789	MD029	MD012	TG	1	2	5	0.43809	0.473767	0.757083	0.527282	-3	-0.318993	-0.0535152	2	8	6
407789	MD016	MD007	TG	2.2	2	5	0.276495	0.506296	0.526233	0.51574	-3	-0.249738	-0.00944386	2	7	5
407791	MD014	MD009	TG	1	2	5	0.29958	0.527282	0.397167	0.580797	-3	-0.0975866	-0.0535152	1	4	3
407791	MD008	MD025	TG	2	3	4	0.494753	0.359391	0.588143	0.410808	-1	-0.0933893	-0.0514166	1	3	2
407792	MD024	MD019	TG	1	3	4	0.532529	0.575551	0.532529	0.270199	-1	0	0.305352	2	4	2
407792	MD015	MD023	TG	2	1	6			0.786464	0.572403	-5			0	5	5
407793	MD013	MD021	TG	1	5	2	0.624869	0.532529	0.547219	0.123295	3	0.0776495	0.409234	1	7	6
407793	MD028	MD019	TG	2.2	0	7	0.245016	0.605981	0.913431	0.540923	-7	-0.668416	0.0650577	1	7	6
407797	MD012	MD006	TG	1	3	4			0.80745	0.738195	-1			3	7	4
407797	MD009	MD019	TG	2	4	3	0.60808	0.60808	0.743442	0.664743	1	-0.135362	-0.0566632	3	6	3
407798	MD023	MD006	TG	1	4	3	0.155824	0.760231	0.339454	0.652151	1	-0.183631	0.10808	3	8	5
407798	MD003	MD018	TG	2	6	1	0.263903	0.71511	0.79171	0.817943	5	-0.527807	-0.102833	2	8	6
407799	MD008	MD006	TG	1	1	6	0.593389	0.33106	0.666842	0.665792	-5	-0.0734523	-0.334732	1	4	3
407799	MD021	MD026	TG	2.2	3	4	0.267051	0.487408	0.503148	0.0928646	-1	-0.236097	0.394544	1	7	6
407800	MD009	MD021	TG	1	1	6	0.104407	0.922875	0.759182	0.104407	-5	-0.654774	0.818468	1	7	6
407800	MD026	MD018	TG	2	4	3	0.73085	0.0152151	0.886149	0.841028	1	-0.155299	-0.825813	1	7	6
407810	MD011	MD010	TG	1	5	2	0.678384	0.410808	0.419203	0.569255	3	0.259182	-0.158447	3	8	5
407810	MD023	MD003	TG	2	6	1	0.813746	0.656348	0.445435	0.509444	5	0.368311	0.146905	3	7	4
407811	MD013	MD021	TG	1	6	1	0.545121	0.620672	0.247114	0.163169	5	0.298006	0.457503	2	7	5
407811	MD026	MD019	TG	2.2	3	4	0.53043	0.294334	0.655299	0.639559	-1	-0.124869	-0.345226	2	6	4
407812	MD010	MD005	TG	1	2	5	0.227177	0.615425	0.547219	0.216684	-3	-0.320042	0.398741	1	7	6
407812	MD028	MD002	TG	2	4	3	0.825289	0.279643	0.83893	0.245016	1	-0.0136411	0.0346275	0	8	8
407813	MD013	MD006	TG	1	4	3	0.665792	0.0970619	0.635362	0.102308	1	0.0304302	-0.00524659	0	4	4
407813	MD010	MD018	TG	2	2	5	0.431794	0.432844	0.878804	0.101259	-3	-0.447009	0.331584	0	6	6
407814	MD010	MD007	TG	1	0	7	0.48426	0.437041	0.416055	0.355194	-7	0.0682057	0.0818468	0	5	5
407814	MD028	MD018	TG	2.2	1	6	0.272298	0.409759	0.545121	0.218783	-5	-0.272823	0.190976	0	4	4
407815	MD015	MD010	TG	1										0	6	6
407815	MD007	MD023	TG	2										1	5	4
407816	MD013	MD014	TG	1	4	3	0.386674	0.578699	0.683631	0.709864	1	-0.296957	-0.131165	1	7	6
407816	MD006	MD025	TG	2	5	2	0.153725	0.765477	0.741343	0.370934	3	-0.587618	0.394544	1	6	5
407817	MD026	MD003	TG	1	4	3	0.599685	0.267051	0.380378	0.602833	1	0.219307	-0.335782	1	5	4
407817	MD013	MD019	TG	2.2	2	5	0.121196	0.68468	0.605981	0.437041	-3	-0.484785	0.247639	1	6	5
407818	MD028	MD002	TG	1	4	3	0.73085	0.569255	0.496852	0.0466946	1	0.233998	0.52256	0	10	10
407818	MD013	MD025	TG	2	3	4	0.504197	0.0739769	0.617524	0.556663	-1	-0.113326	-0.482686	1	8	7
407819	MD026	MD019	TG	1	2	5	0.595488	0.152676	0.799056	0.599685	-3	-0.203568	-0.447009	0	5	5
407819	MD013	MD006	TG	2	5	2	0.714061	0.36149	0.510493	0.234523	3	0.203568	0.126967	0	6	6
407820	MD029	MD008	TG	1	4	3	0.709864	0.298531	0.562959	0.198846	1	0.146905	0.0996852	0	7	7
407820	MD003	MD007	TG	2.2	3	4	0.502099	0.270199	0.728751	0.270199	-1	-0.226653	0	0	6	6
407821	MD029	MD008	TG	1	5	2	0.661595	0.452781	0.363589	0.611228	3	0.298006	-0.158447	0	5	5
407821	MD026	MD021	TG	2	4	3	0.235572	0.342602	0.559811	0.19255	1	-0.324239	0.150052	2	4	2
407822	MD028	MD005	TG	1	4	3	0.836831	0.0393494	0.455929	0.662644	1	0.380902	-0.623295	0	4	4
407822	MD013	MD006	TG	2	6	1	0.908185	0.167366	0.364638	0.327912	5	0.543547	-0.160546	0	5	5
407823	MD015	MD013	TG	1	3	4	0.763379	0.0865687	0.857817	0.124344	-1	-0.0944386	-0.0377754	0	7	7
407823	MD002	MD010	TG	2.2	4	3	0.922875	0.243966	0.71511	0.334208	1	0.207765	-0.0902413	1	8	7
407826	MD010	MD006	TG	1	5	2	0.365687	0.39297	0.355194	0.124344	3	0.0104932	0.268625	0	7	7
407826	MD029	MD015	TG	2	5	2	0.490556	0.0131165	0.574502	0.0802728	3	-0.0839454	-0.0671563	0	4	4
407827	MD003	MD008	TG	1	4	3			0.492655	0.194648	1			1	6	5
407827	MD014	MD024	TG	2	5	2	0.504197	0.658447	0	0.723505	3	0.504197	-0.0650577	1	7	6
407828	MD014	MD007	TG	1	4	3	0.711962	0.536726	0.639559	0.129591	1	0.0724029	0.407135	2	5	3
407828	MD021	MD015	TG	2.2	3	4	0.749738	0.492655	0.677335	0.449633	-1	0.0724029	0.043022	2	5	3
407829	MD029	MD019	TG	1	4	3	0.532529	0.386674	0.242917	0.46852	1	0.289612	-0.0818468	0	6	6
407829	MD028	MD002	TG	2	3	4	0.548269	0.248164	0.545121	0.104407	-1	0.00314795	0.143757	0	11	11
407830	MD006	MD010	TG	1	3	4	0.285939	0.587093	0.113851	0.852571	-1	0.172088	-0.265477	1	6	5
407830	MD002	MD024	TG	2	1	6	0.694124	0.336306	0.373033	0.65425	-5	0.321091	-0.317943	1	4	3
407833	MD015	MD010	TG	1	7	0	0.821091	0.506296	0.0110178	0.97639	7	0.810073	-0.470094	0	6	6
407833	MD002	MD012	TG	2.2	5	2	0.877754	0.492655	0.617524	0.709864	3	0.260231	-0.217209	1	7	6
407834	MD026	MD003	TG	1	3	4	0.555614	0.0110178	0.343652	0.680483	-1	0.211962	-0.669465	1	6	5
407834	MD011	MD018	TG	2	3	4			0.759182	0.354145	-1			1	5	4
407839	MD010	MD002	TG	1	3	4	0.279643	0.536726	0.510493	0.0257083	-1	-0.23085	0.511018	2	5	3
407839	MD013	MD005	TG	2	4	3	0.595488	0.127492	0.103358	0.575551	1	0.49213	-0.448059	2	4	2
407843	MD028	MD002	TG	1	3	4	0.680483	0.0173137	0.434942	0.104407	-1	0.24554	-0.0870934	1	8	7
407843	MD013	MD027	TG	2.2	4	3	0.635362	0.0823715	0.519937	0.090766	1	0.115425	-0.00839454	1	7	6
407845	MD027	MD010	TG	1	5	2	0.716159	0.707765	0.274397	0.671039	3	0.441763	0.0367261	2	6	4
407845	MD015	MD012	TG	2	5	2	0.588143	0.172613	0.327912	0.650052	3	0.260231	-0.47744	1	8	7
407846	MD007	MD002	TG	1	2	5	0.656348	0.588143	0.817943	0.588143	-3	-0.161595	0	2	7	5
407846	MD028	MD014	TG	2	2	5	0.121196	0.794858	0.894544	0.090766	-3	-0.773347	0.704092	1	7	6
407848	MD008	MD026	TG	1	4	3	0.516789	0.463274	0.121196	0.60703	1	0.395593	-0.143757	0	7	7
407848	MD025	MD013	TG	2.2	4	3	0.652151	0.087618	0.677335	0.51574	1	-0.0251836	-0.428122	0	6	6
407856	MD014	MD016	TG	1	2	5	0.779119	0.128541	0.720357	0.25341	-3	0.0587618	-0.124869	2	8	6
407856	MD002	MD011	TG	2	7	0			0.870409	0.0330535	7			1	7	6
407857	MD013	MD025	TG	1	4	3	0.731899	0.599685	0.635362	0.449633	1	0.0965373	0.150052	0	8	8
407857	MD003	MD005	TG	2	2	5	0.278594	0.543022	0.624869	0.497901	-3	-0.346275	0.0451207	0	9	9
407858	MD028	MD024	TG	1	3	4	0.749738	0.229276	0.545121	0.451731	-1	0.204617	-0.222455	1	6	5
407858	MD013	MD003	TG	2.2	2	5	0.832634	0.384575	0.410808	0.683631	-3	0.421826	-0.299056	1	7	6
407867	MD021	MD013	TG	1	3	4	0.510493	0.196747	0.659496	0.371983	-1	-0.149003	-0.175236	1	9	8
407867	MD015	MD026	TG	2	5	2	0.613326	0.198846	0.493704	0.113851	3	0.119622	0.0849948	0	8	8
407868	MD010	MD002	TG	1	2	5	0.214586	0.419203			-3			2	8	6
407868	MD013	MD025	TG	2	2	5	0.973242	0.129591	0.948059	0.228227	-3	0.0251836	-0.0986359	0	8	8
407870	MD009	MD021	TG	1	5	2	0.380378	0.781217	0.619622	0.131689	3	-0.239244	0.649528	1	6	5
407870	MD025	MD003	TG	2.2	4	3	0.736097	0.66999	0.656348	0.231375	1	0.0797482	0.438615	1	6	5
407878	MD015	MD013	TG	1	2	5	0.288038	0.105456	0.790661	0.333158	-3	-0.502623	-0.227702	0	6	6
407878	MD002	MD029	TG	2	1	6	0.779119	0.137985	0.813746	0.0414481	-5	-0.0346275	0.0965373	0	8	8
407886	MD028	MD011	TG	1										1	7	6
407886	MD013	MD009	TG	2										1	7	6
407887	MD028	MD009	TG	1	7	0	0.637461	0.46852	0.0320042	0.796957	7	0.605456	-0.328437	0	7	7
407887	MD018	MD027	TG	2.2	5	2	0.964848	0.409759	0.928122	0.0309549	3	0.0367261	0.378804	0	6	6
407888	MD025	MD015	TG	1	3	4	0.744491	0.199895	0.487408	0.612277	-1	0.257083	-0.412382	2	6	4
407888	MD012	MD006	TG	2	6	1	0.843127	0.726653	0.109654	0.325813	5	0.733473	0.400839	2	10	8
407889	MD014	MD025	TG	1	3	4	0.893494	0.23872	0.277545	0.540923	-1	0.61595	-0.302204	2	4	2
407889	MD021	MD023	TG	2	3	4	0.30063	0.651102	0.430745	0.927072	-1	-0.130115	-0.275971	2	6	4
407894	MD028	MD011	TG	1	0	7	0.496852	0.504197	0.736097	0.335257	-7	-0.239244	0.16894	1	6	5
407894	MD006	MD027	TG	2.2	0	7	0.00996852	0.760231	0.522036	0.13064	-7	-0.512067	0.629591	1	7	6
407895	MD029	MD025	TG	1	3	4	0.767576	0.0362015						0	8	8
407895	MD013	MD002	TG	2	4	3	0.424449	0.323715	0.751836	0.226128	1	-0.327387	0.0975866	0	10	10
407900	MD015	MD026	TG	1	4	3	0.494753	0.226128	0.558762	0.119098	1	-0.0640084	0.10703	0	12	12
407900	MD021	MD029	TG	2	3	4	0.616474	0.175761	0.429696	0.292235	-1	0.186779	-0.116474	1	5	4
501609	MD018	MD010	TG	1	5	2	0.708814	0.70042	0.270199	0.625918	3	0.438615	0.0745016	1	4	3
501609	MD028	MD027	TG	2.2	4	3	0.675236	0.164218	0.564008	0.233473	1	0.111228	-0.069255	1	5	4
501610	MD028	MD019	TG	1	4	3	0.583945	0.374082	0.645855	0.349948	1	-0.0619098	0.0241343	0	5	5
501610	MD010	MD006	TG	2	6	1	0.270199	0.887198	0.708814	0.827387	5	-0.438615	0.0598111	0	4	4
501611	MD025	MD018	TG	1	7	0	0.505247	0.400315	0.733998	0.46852	7	-0.228751	-0.0682057	1	6	5
501611	MD009	MD006	TG	2	1	6	0.536726	0.545121	0.752886	0.743442	-5	-0.216159	-0.198321	2	10	8
501617	MD010	MD019	TG	1	1	6	0.172613	0.769675	0.698321	0.158972	-5	-0.525708	0.610703	0	5	5
501617	MD013	MD014	TG	2.2	2	5	0.693075	0.194648	0.66894	0.508395	-3	0.0241343	-0.313746	1	6	5
501618	MD025	MD019	TG	1	6	1			0.629066	0.112802	5			1	6	5
501618	MD009	MD006	TG	2	5	2	0.633263	0.650052	0.544071	0.398216	3	0.089192	0.251836	1	5	4
501620	MD028	MD014	TG	1	6	1	0.723505	0.177859	0.666842	0.261805	5	0.0566632	-0.0839454	0	3	3
501620	MD013	MD002	TG	2	7	0	0.6532	0.158972	0.587093	0.267051	7	0.066107	-0.10808	0	3	3
501622	MD008	MD023	TG	1	2	5	0.383526	0.199895	0.672088	0.74554	-3	-0.288562	-0.545645	0	4	4
501622	MD005	MD029	TG	2.2	4	3	0.455929	0.517838	0.512592	0.0802728	1	-0.0566632	0.437566	0	5	5
501624	MD013	MD002	TG	1	4	3	0.68468	0.186254	0.686779	0.584995	1	-0.00209864	-0.398741	0	8	8
501624	MD010	MD005	TG	2	4	3	0.664743	0.805352	0.692025	0.5766	1	-0.0272823	0.228751	1	7	6
501626	MD011	MD023	TG	1	1	6	0.26915	0.190451	0.793809	0.487408	-5	-0.524659	-0.296957	2	6	4
501626	MD028	MD018	TG	2	5	2			0.62382	0.428646	3			1	5	4
501632	MD009	MD026	TG	1	3	4	0.40766	0.637461	0.412907	0.290136	-1	-0.00524659	0.347324	2	4	2
501632	MD028	MD019	TG	2.2	4	3	0.494753	0.373033	0.456978	0.106506	1	0.0377754	0.266527	0	5	5
501635	MD015	MD012	TG	1	2	5	0.293284	0.860965	0.664743	0.722455	-3	-0.371459	0.13851	2	6	4
501635	MD028	MD008	TG	2	3	4	0.728751	0.662644	0.752886	0.738195	-1	-0.0241343	-0.0755509	1	6	5
501637	MD007	MD003	TG	1	4	3	0.34575	0.426548	0.568206	0.307975	1	-0.222455	0.118573	1	6	5
501637	MD008	MD016	TG	2	3	4			0.624869	0.239769	-1			1	6	5
501640	MD013	MD024	TG	1	3	4	0.741343	0.22298	0.413956	0.575551	-1	0.327387	-0.352571	0	5	5
501640	MD028	MD026	TG	2.2	2	5	0.235572	0.674187	0.446485	0.313221	-3	-0.210913	0.360965	0	5	5
501645	MD010	MD023	TG	1	0	7	0.294334	0.34575	0.770724	0.782267	-7	-0.47639	-0.436516	0	5	5
501645	MD003	MD005	TG	2	3	4	0.1149	0.314271	0.212487	0.116999	-1	-0.0975866	0.197272	0	6	6
501646	MD011	MD023	TG	1	2	5	0.364638	0.102308	0.757083	0.711962	-3	-0.392445	-0.609654	1	7	6
501646	MD009	MD018	TG	2	3	4	0.873557	0.156873	0.570304	0.666842	-1	0.303253	-0.509969	1	7	6
501649	MD028	MD029	TG	1	0	7	0.239769	0.591291	0.645855	0.221931	-7	-0.406086	0.36936	1	6	5
501649	MD015	MD023	TG	2.2	0	7	0.597587	0.519937	0.790661	0.758132	-7	-0.193075	-0.238195	0	4	4
501651	MD007	MD010	TG	1	3	4	0.183106	0.737146	0.528332	0.364638	-1	-0.345226	0.372508	2	8	6
501651	MD014	MD012	TG	2	5	2					3			3	6	3
501653	MD009	MD023	TG	1										1	5	4
501653	MD010	MD021	TG	2										0	4	4
501655	MD029	MD006	TG	1	5	2	0.870409	0.246065	0.806401	0.174711	3	0.0640084	0.0713536	3	7	4
501655	MD021	MD024	TG	2.2	4	3	0.614376	0.199895	0.087618	0.463274	1	0.526758	-0.263379	3	8	5
501702	MD028	MD008	TG	1	0	7	0.990031	0.0120672	0.397167	0.0236097	-7	0.592865	-0.0115425	1	7	6
501702	MD029	MD019	TG	2	0	7	0.498951	0.14638	0.933368	0.0372508	-7	-0.434418	0.109129	2	8	6
501703	MD014	MD023	TG	1										1	4	3
501703	MD006	MD025	TG	2										1	4	3
501706	MD013	MD002	TG	1	1	6	0.549318	0.341553	0.649003	0.503148	-5	-0.0996852	-0.161595	0	6	6
501706	MD029	MD009	TG	2.2	2	5	0.529381	0.371983	0.687828	0.636411	-3	-0.158447	-0.264428	0	5	5
501709	MD028	MD021	TG	1	2	5	0.635362	0.0288562	0.635362	0.199895	-3	0	-0.171039	1	7	6
501709	MD011	MD006	TG	2	5	2	0.817943	0.661595	0.39192	0.60808	3	0.426023	0.0535152	1	7	6
501710	MD025	MD006	TG	1	4	3	0.637461	0.46957	0.682581	0.707765	1	-0.0451207	-0.238195	1	5	4
501710	MD013	MD014	TG	2	4	3	0.640609	0.168416	0.522036	0.488458	1	0.118573	-0.320042	1	5	4
501711	MD018	MD002	TG	1	1	6	0.752886	0.698321	0.567156	0.227177	-5	0.185729	0.471144	2	7	5
501711	MD013	MD005	TG	2.2	5	2	0.60703	0.264953	0.395068	0.631165	3	0.211962	-0.366212	1	6	5
501712	MD002	MD012	TG	1	0	7	0.818993	0.502099	0.704617	0.846275	-7	0.114376	-0.344176	1	7	6
501712	MD028	MD003	TG	2	1	6	0.502099	0.0236097	0.13064	0.717209	-5	0.371459	-0.693599	2	5	3
501715	MD010	MD002	TG	1	5	2	0.729801	0.544071	0.788562	0.205142	3	-0.0587618	0.33893	0	5	5
501715	MD026	MD006	TG	2	0	7	0.502099	0.205142	0.9617	0.322665	-7	-0.459601	-0.117524	0	4	4
501716	MD015	MD012	TG	1	3	4	0.602833	0.188353	0.679433	0.625918	-1	-0.0766002	-0.437566	0	4	4
501716	MD007	MD029	TG	2.2	4	3	0.51574	0.3468	0.583945	0.259706	1	-0.0682057	0.0870934	1	5	4
501718	MD027	MD012	TG	1	1	6	0.517838	0.273347	0.639559	0.748688	-5	-0.121721	-0.475341	2	7	5
501718	MD015	MD008	TG	2	3	4	0.528332	0.609129	0.543022	0.549318	-1	-0.0146905	0.0598111	2	6	4
501720	MD015	MD011	TG	1	4	3	0.474816	0	0.296432	0.228227	1	0.178384	-0.228227	1	8	7
501720	MD006	MD009	TG	2	4	3	0.395068	0.278594	0.337356	0.233473	1	0.0577125	0.0451207	1	8	7

## Sheet: Notes and explanations
RaterID	Rater ID
Odour1_dissimilar	Odour Donor ID (HLA-dissimilar)
Odour2_similar	Odour Donor ID (HLA-similar)
Game	Trust Game (TG) or Allocation Game (AG)
Round_num	Round number
Dissimilar_AmountGiven	Amount MU's given to dissimilar odour
Similar_AmountGiven	Amount MU's given to similar odour
Pleasantness_Dissimilar	Pleasantness rating given to dissimilar odour
Intensity_Dissimilar	Intensity rating given to dissimilar odour
Pleasantness_Similar	Pleasantness rating given to similar odour
Intensity_Similar	Intensity rating given to similar odour
Diff_AmountGiven(Sim-Dis)	Difference in Amount given (Similar minus dissimilar)
Diff_Pleasantness(Sim-Diss)	Difference in pleasantness rating (Similar minus dissimilar)
Diff_Intensity(Sim-Diss)	Difference in intensity rating (Similar minus dissimilar)
SimilarityIndex_Odour1dissimilar	HLA similarity index for dissimilar odour
SimilarityIndex_Odour2similar	HLA similarity index for similar odour
Diff_Similarity(Sim-Dis)	Difference of similarity index (similar minus dissimilar)
